# Supplementary material for: Characterization and Expression of Holothurian Wnt Signaling Genes during Adult Intestinal Organogenesis
Source: Genes (Basel). 2023 Jan 25;14(2):309. doi: 10.3390/genes14020309 (PMC9957329; doi:10.3390/genes14020309)
Supplement: Supplementary file 1 [file genes-14-00309-s001.zip]

Archive with 1 entries (1 files):
- genes-2133551-supplementary.pdf
